# Supplementary material for: A Mathematical Model for the Reciprocal Differentiation of T Helper 17 Cells and Induced Regulatory T Cells
Source: PLoS Comput Biol. 2011 Jul 28;7(7):e1002122. doi: 10.1371/journal.pcbi.1002122 (PMC3145653; doi:10.1371/journal.pcbi.1002122)
Supplement: Text S1 — A module file that defines the ODEs for the three models. This is a Python module file that specifies the equations and the parameter values for the three models discussed in the paper. They can be used as inputs for simulations and analyses with PyDSTool. (TXT) [file pcbi.1002122.s001.txt]

# Model_specs.py #
# This module file contains full list of equations and parameters for three
# models discussed in the paper
# They can be used as inputs for simulations with PyDSTool

pars = {} # parameters
varspecs = {} # ODEs
fnspecs = {} # helper functions

# Symmetrical model without intermediates
pars['sym_1'] = {
	'tgf'		: 0,
	'w_Foxp3_ROR'	: -0.4,
	'w_ROR_Foxp3'	: -0.4,
	'w_Foxp3_Foxp3'	: 1.24,
	'w_ROR_ROR'	: 1.24,
	'w_Foxp3_O'	: -0.8,
	'w_ROR_O'	: -0.8,
	'w_Foxp3_tgf'	: 1.2,
	'w_ROR_tgf'	: 1.2,
	'sigma_Foxp3'	: 5,
	'sigma_ROR'	: 5,
	'gamma_Foxp3'	: 1,
	'gamma_ROR'	: 1,
}

varspecs['sym_1'] = {
	'Foxp3'	: \
		'gamma_Foxp3 * ( hbt(sigma_Foxp3, w_Foxp3_O + \
		w_Foxp3_Foxp3 * Foxp3 + \
		w_Foxp3_ROR * ROR + w_Foxp3_tgf * tgf)\
		 - Foxp3 )',
	'ROR'	: \
		'gamma_ROR * ( hbt(sigma_ROR, w_ROR_O + \
		w_ROR_ROR * ROR + \
		w_ROR_Foxp3 * Foxp3 + w_ROR_tgf * tgf)\
		 - ROR )'
}

fnspecs['sym_1'] = {
	'hbt': \
	(['sigma', 'sum_omega'],'1 / (1 + exp(-sigma * sum_omega))')
}


# Symmetrical model with intermediates
pars['sym_2'] = {
	'tgf'		: 0,
	'w_Foxp3_ROR'	: -0.4,
	'w_ROR_Foxp3'	: -0.4,
	'w_Foxp3_Foxp3'	: 1.2,
	'w_ROR_ROR'	: 1.2,
	'w_Foxp3_O'	: -0.8,
	'w_ROR_O'	: -0.8,
	'w_Foxp3_Smad'	: 0.62,
	'w_ROR_UI'	: 0.62,
	'sigma_Foxp3'	: 5,
	'sigma_ROR'	: 5,
	'gamma_Foxp3'	: 1,
	'gamma_ROR'	: 1,
	'gamma_Smad'	: 1,
	'sigma_Smad'	: 15,
	'w_Smad_O'	: -0.21,
	'w_Smad_tgf'	: 1.2,
	'gamma_UI'	: 1,
	'sigma_UI'	: 15,
	'w_UI_O'	: -0.21,
	'w_UI_tgf'	: 1.2,
}

varspecs['sym_2'] = {
	'Foxp3'	: \
		'gamma_Foxp3 * ( hbt(sigma_Foxp3, w_Foxp3_O + \
		w_Foxp3_Foxp3 * Foxp3 + w_Foxp3_ROR * ROR +\
		w_Foxp3_Smad * Smad)\
		 - Foxp3 )',
	'Smad'	: \
		'gamma_Smad * ( hbt(sigma_Smad, w_Smad_O + w_Smad_tgf * tgf)\
		 - Smad )',
	'UI'	: \
		'gamma_UI * ( hbt(sigma_UI, w_UI_O + w_UI_tgf * tgf) \
		 - UI)',
	'ROR'	: \
		'gamma_ROR * ( hbt(sigma_ROR, w_ROR_O + \
		w_ROR_ROR * ROR + \
		w_ROR_Foxp3 * Foxp3 + w_ROR_UI * UI)\
		 - ROR )',
}

fnspecs['sym_2'] = {
	'hbt': \
	(['sigma', 'sum_omega'],'1 / (1 + exp(-sigma * sum_omega))')
}

# Asymetric Model
pars['asym'] = {
	'tgf'		: 0,
	'il6'		: 0,
	'atra'		: 0,
	'w_Foxp3_ROR'	: -0.54,
	'w_ROR_Foxp3'	: 0,
	'w_Foxp3_Foxp3'	: 1.28,
	'w_ROR_ROR'	: 0.7,
	'w_Foxp3_O'	: -0.84,
	'w_ROR_O'	: -0.92,
	'w_Foxp3_Smad'	: 0.68,
	'w_ROR_UI'	: 0.86,
	'sigma_Foxp3'	: 5,
	'sigma_ROR'	: 7,
	'gamma_Foxp3'	: 1,
	'gamma_ROR'	: 1,
	'w_ROR_STAT3'	: 0.2,
	'w_Foxp3_STAT3'	: -0.1,
	'w_ROR_atra'	: -0.04,
	'w_IL17_atra'	: -0.1,
	'w_Foxp3_atra'	: 0.035,
	'sigma_IL17'	: 30,
	'gamma_IL17'	: 1,
	'w_IL17_O'	: -0.82,
	'w_IL17_STAT3'	: 0.59,
	'w_IL17_ROR'	: 0.22,
	'w_IL17_Foxp3'	: -0.8,
	'gamma_Smad'	: 1,
	'sigma_Smad'	: 20,
	'w_Smad_O'	: -0.225,
	'w_Smad_tgf'	: 0.8*3.8/3,
	'gamma_UI'	: 1,
	'sigma_UI'	: 12,
	'w_UI_O'	: -0.23,
	'w_UI_tgf'	: 0.8*3.8/3,
	'gamma_STAT3'	: 0.1,
	'sigma_STAT3'	: 10,
	'w_STAT3_O'	: -0.4,
	'w_STAT3_il6'	: 0.2,
}


varspecs['asym'] = {
	'Foxp3'	: \
		'gamma_Foxp3 * ( hbt(sigma_Foxp3, w_Foxp3_O + \
		w_Foxp3_Foxp3 * Foxp3 + w_Foxp3_ROR * ROR +\
		w_Foxp3_atra * atra  \
		+ w_Foxp3_Smad * Smad +\
		 w_Foxp3_STAT3 * STAT3)\
		 - Foxp3 )',
	'Smad'	: \
		'gamma_Smad * ( hbt(sigma_Smad, w_Smad_O + w_Smad_tgf * tgf\
		 )\
		 - Smad )',
	'UI'	: \
		'gamma_UI * ( hbt(sigma_UI, w_UI_O + w_UI_tgf * tgf\
		 )\
		 - UI)',
	'ROR'	: \
		'gamma_ROR * ( hbt(sigma_ROR, w_ROR_O + \
		w_ROR_ROR * ROR + w_ROR_atra * atra + \
		w_ROR_Foxp3 * Foxp3 + w_ROR_UI * UI + \
		w_ROR_STAT3 * STAT3)\
		 - ROR )',
	'STAT3'	: \
		'gamma_STAT3 * ( hbt(sigma_STAT3, w_STAT3_O + \
		w_STAT3_il6 * il6)\
		- STAT3)',
	'IL17'	: \
		'gamma_IL17 * ( hbt(sigma_IL17,  w_IL17_STAT3 * STAT3 \
		 + w_IL17_O +\
		 w_IL17_ROR * ROR \
		 + w_IL17_atra * atra + w_IL17_Foxp3 * Foxp3) - IL17)'
}

fnspecs['asym'] = {
	'hbt': \
	(['sigma', 'sum_omega'],'1 / (1 + exp(-sigma * sum_omega))')
}


class Model_specs:
	def __init__(self, name):
		self.name = name
	def pars(self):
		return pars[self.name]
	def varspecs(self):
		return varspecs[self.name]
	def fnspecs(self):
		if fnspecs.has_key(self.name):
			return fnspecs[self.name]
		else:
			return {}
	def load_model_specs(self, args_obj):
		args_obj.pars = self.pars()
		args_obj.varspecs = self.varspecs()
		args_obj.fnspecs = self.fnspecs()
		# initialize every state varialbe with 0.001
		args_obj.ics = {}
		for key in self.varspecs():
			args_obj.ics[key] = 0.001
