# Supplementary material for: A Mathematical Model for the Reciprocal Differentiation of T Helper 17 Cells and Induced Regulatory T Cells
Source: PLoS Comput Biol. 2011 Jul 28;7(7):e1002122. doi: 10.1371/journal.pcbi.1002122 (PMC3145653; doi:10.1371/journal.pcbi.1002122)
Supplement: Text S2 — An example script for generating bifurcation diagrams. This is a Python script file that produces the 1-parameter bifurcation diagram shown in Figure 4A. It requires PyDSTool and the module file that defines the ODEs (Text S1). (TXT) [file pcbi.1002122.s002.txt]

# bifurcation.py #
# This script produces the 1-parameter bifurcation diagrams shown in Figure 4A
# It requires a module file 'Model_specs.py' which contains equations for each
# model

import Model_specs
import PyDSTool
import matplotlib.pyplot as plt
from pylab import show
from sys import exit
from matplotlib import mpl
from matplotlib.ticker import NullFormatter

# Figure format
mpl.rcParams['font.sans-serif'] =  'Arial'
mpl.rcParams['mathtext.default'] = 'regular'
mpl.rcParams['xtick.labelsize'] = 8
mpl.rcParams['ytick.labelsize'] = 8
mpl.rcParams['figure.subplot.left'] = 0.2
mpl.rcParams['figure.subplot.right'] = 0.95
mpl.rcParams['figure.subplot.bottom'] = 0.08
mpl.rcParams['figure.subplot.wspace'] = 0.3
mpl.rcParams['figure.subplot.hspace'] = 0.03
text_ROR = 'ROR' + r"$\gamma$" + 't'
text_TGF = 'TGF-' + r"$\beta$"
nullfmt	= NullFormatter()

# load the model specs from Model_specs.py
DSargs = PyDSTool.args(name='T_cell') # arbitary name
model_specs = Model_specs.Model_specs(name='sym_1') # Model name in Model_specs.py
model_specs.load_model_specs(DSargs) # load DSargs with functions and parameters

# set initial state
naive_state = {
	'ROR'	: 0.0001,
	'Foxp3'	: 0.0001,
}
DSargs.ics = naive_state

# setup generator
ode = PyDSTool.Generator.Dopri_ODEsystem(DSargs)

ctrl_par = 'tgf' # control parameter
PyCont = PyDSTool.ContClass(ode)
PCargs = PyDSTool.args(name='EQ1', type='EP-C') # first branch
PCargs.freepars = [ctrl_par]

# Continuation numerics
PCargs.MaxNumPoints = 450
PCargs.MaxStepSize	= 0.02
PCargs.MinStepSize	= 1e-3
PCargs.StepSize		= 1e-2
PCargs.LocBifPoints	= 'all'
PCargs.SaveEigen	= True

# Compute first branch
PyCont.newCurve(PCargs)
PyCont['EQ1'].forward()
			
if PyCont['EQ1'].getSpecialPoint('BP1') is not None:
	PCargs.name = 'EQ2' # second branch
	PCargs.initpoint = 'EQ1:BP1'
	PCargs.initdirec = PyCont['EQ1'].getSpecialPoint('BP1')\
		.labels['BP']['data'].branch

	# Compute second branch
	PyCont.newCurve(PCargs)
	PyCont['EQ2'].forward()


# Plotting two 1-parameter bifurcation diagrams

fig = plt.figure(figsize=(4,8))
ax_ROR = fig.add_subplot(2,1,1)
PyCont.display([ctrl_par, 'ROR'], stability='true',\
	 linewidth=1.5, color='r', axes=ax_ROR, figure=fig)
title = '1-parameter bifurcation\ndiagram'
size = 10
fp = mpl.font_manager.FontProperties(size=size)
ax_ROR.set_title(title)
ax_ROR.set_xlabel('')
ax_ROR.set_ylabel(text_ROR, fontproperties=fp)
ax_ROR.set_ylim([-0.1, 1.1])
ax_ROR.set_xlim([0.0, 0.7])
ax_ROR.xaxis.set_major_formatter(nullfmt)

ax_Foxp3 = fig.add_subplot(2,1,2)
PyCont.display([ctrl_par, 'Foxp3'], stability='true',\
	 linewidth=1.5, color='g', axes=ax_Foxp3, figure=fig)	
ax_Foxp3.set_xlabel(text_TGF)
ax_Foxp3.set_ylabel('Foxp3', fontproperties=fp)
ax_Foxp3.set_ylim([-0.1, 1.1])
ax_Foxp3.set_xlim([0.0, 0.7])


show()
exit()

	
